# Supplementary material for: Ecological and Genetic Barriers Differentiate Natural Populations of Saccharomyces cerevisiae
Source: Mol Biol Evol. 2015 May 6;32(9):2317–27. doi: 10.1093/molbev/msv112 (PMC4540968; doi:10.1093/molbev/msv112)
Supplement: Supplementary Data [file supp_msv112_SupplementaryTable5_ChemicalGenomics.xlsx]

## Sheet: Sheet1
Table S5: Chemical genomics hits.
Gene	Fold-change	Padj
PHA2	0.039363	3.54e-35
CPA2	0.0237656	7.11e-26
YKL050C	0.0773349	2.69e-18
THR4	0.0179283	8.87e-16
YOR302W	0.0657707	8.95e-11
PPM1	0.128455	4.68e-10
YPR197C	3.42036	5.46e-09
VPS68	0.164895	4.17e-08
THR1	0.0603076	4.47e-08
AVT3	0.287273	1.76e-07
TPS1	0.268267	1.51e-06
SYC1	0.33586	1.68e-06
FEN1	8.32763	1.81e-06
MRH1	0.303442	2.31e-06
ZWF1	0.267483	3.14e-06
SSU1	0.274375	3.76e-06
MKS1	0.230652	3.79e-06
HOG1	0.151755	6.01e-06
AZR1	0.218985	6.66e-06
LPP1	0.220375	1.29e-05
MSB4	0.264728	1.73e-05
TUM1	2.76341	2.31e-05
RTG3	0.321439	3.23e-05
ATG34	0.360632	3.23e-05
YAL058C-A	2.58999	3.55e-05
YJR107W	0.2535	4.06e-05
MSN1	0.428756	6.16e-05
SGE1	2.9909	8.48e-05
RHO5	0.383822	8.71e-05
ADE4	0.110287	0.000130974
PAU17	0.367068	0.000187718
FSH2	0.413808	0.000272984
CSG2	0.36551	0.000517577
YKR023W	0.377097	0.000517577
YGR025W	0.410403	0.000798052
NPT1	5.02092	0.000932153
YBR225W	0.386849	0.00107373
ATG15	1.82406	0.00124754
YBR016W	0.257653	0.00124754
YDR333C	0.48478	0.00148885
YER184C	1.7431	0.00177834
BCK2	2.07128	0.00259683
DSK2	0.49629	0.00286446
VPS5	0.215425	0.00286446
SLG1	5.99549	0.00286446
SWC5	0.40746	0.00311592
BCK1	1.72164	0.00356418
YLL047W	2.14877	0.00363951
VTS1	0.448951	0.00363951
THI2	0.506495	0.00383632
RHO2	1.86761	0.00407132
NNF2	0.483918	0.00472395
VPS17	0.174826	0.00517792
RTG2	0.147614	0.00572698
SGF29	0.434192	0.00726148
YGL117W	2.53579	0.00803759
PPN1	0.360175	0.00803759
HHY1	1.965	0.00803759
TIF2	1.87154	0.00824192
YOR059C	0.330926	0.00872889
GCN1	0.216435	0.00872889
SUI2	7.28598	0.0109267
TRP2	0.120301	0.0120448
COG8	2.60386	0.0122097
CHO2	0.537598	0.0133379
TMA16	1.85026	0.0133379
SWI4	2.65092	0.014351
ALD5	1.7197	0.0145985
PDR15	0.363524	0.0163654
SER2	0.440969	0.0164426
PEX1	1.69421	0.0168735
ARP1	0.455318	0.0177333
YKL151C	1.8324	0.0185709
DYN3	0.548476	0.0186272
TRP4	0.108816	0.0188207
YNR005C	0.334548	0.0190231
YEH1	1.615	0.0201962
TPM2	1.59431	0.0205029
EHD3	0.453362	0.0205029
MGS1	1.92397	0.0205029
PTK1	1.59755	0.0205029
YDL241W	1.66021	0.0221896
JIP4	0.359503	0.0221896
RXT2	0.485183	0.0221896
YML013C-A	0.198467	0.0250167
RAS1	0.365156	0.0253521
GCN20	0.481572	0.0276894
VPS27	0.349127	0.0281871
YBR090C	0.445955	0.029352
HPM1	1.96389	0.0298972
XPT1	1.59137	0.0308489
ATG9	1.60483	0.0308489
YML117W-A	1.7136	0.0314042
PRM5	0.554222	0.0322262
CNE1	1.73635	0.0325614
MSN2	0.531886	0.0358427
WHI4	1.73659	0.0375271
YDL023C	0.281715	0.0387672
YEH2	1.57881	0.040054
MAE1	0.468168	0.040054
YCR099C	1.66261	0.040054
GSF2	0.351156	0.0420526
YFR039C	1.61928	0.0445975
FET5	1.78068	0.0476316
SRN2	0.345581	0.049444
CTK1	5.36493	0.04969
Genes in italics were not included in enrichment analysis because they were not in funspec
