# Supplementary material for: Ecological and Genetic Barriers Differentiate Natural Populations of Saccharomyces cerevisiae
Source: Mol Biol Evol. 2015 May 6;32(9):2317–27. doi: 10.1093/molbev/msv112 (PMC4540968; doi:10.1093/molbev/msv112)
Supplement: Supplementary Data [file supp_msv112_SupplementaryTable1_Strains.xlsx]

## Sheet: Sheet1
Table S1: Strains used in this study
Strain	Population/background	Genotype	Source
DY8	Oak	Wild-type	Will et al., 2010
DY9	Oak	Wild-type	Will et al., 2010
I14	Vineyard	Wild-type	Fay & Benavides, 2005
KEH00088	Oak	Wild-type	Hyma & Fay, 2013
KEH00411	Oak	Wild-type	Hyma & Fay, 2013
KEH00415	Vineyard	Wild-type	Hyma & Fay, 2013
KEH01135	Oak	Wild-type	Hyma & Fay, 2013
KEH01876	Vineyard	Wild-type	Hyma & Fay, 2013
KEH02575	Vineyard	Wild-type	Hyma & Fay, 2013
KEH02580	Vineyard	Wild-type	Hyma & Fay, 2013
KEH02583	Vineyard	Wild-type	Hyma & Fay, 2013
KEH02809	Vineyard	Wild-type	Hyma & Fay, 2013
KEH02884	Vineyard	Wild-type	Hyma & Fay, 2013
KEH03066	Oak	Wild-type	Hyma & Fay, 2013
M1	Vineyard	Wild-type	Mortimer, 2000
M12	Vineyard	Wild-type	Mortimer, 2000
M14	Vineyard	Wild-type	Mortimer, 2000
M22	Vineyard	Wild-type	Mortimer, 2000
M32	Vineyard	Wild-type	Mortimer, 2000
M34	Vineyard	Wild-type	Mortimer, 2000
M6	Vineyard	Wild-type	Mortimer, 2000
M9	Vineyard	Wild-type	Mortimer, 2000
RM11-1a	Vineyard	Wild-type	Mortimer et al., 1994
UCD51	Vineyard	Wild-type	unknown
YPS1000	Oak	Wild-type	Sniegowski et al., 2002
YPS1009	Oak	Wild-type	Sniegowski et al., 2002
YPS128	Oak	Wild-type	Sniegowski et al., 2002
YPS163	Oak	Wild-type	Sniegowski et al., 2002
YPS606	Oak	Wild-type	Sniegowski et al., 2002
KCY30*	Oak	YPS163 MATa ΔHO::MFA-Hyg + KanMX	This study
KCY31	Oak	YPS163 MATα ΔHO::MFA-Hyg + KanMX	This study
KCY70	Oak	YPS163 MATα ΔHO::MFA-Hyg + NatMX	This study
KCY71	Oak	YPS163 MATa ΔHO::MFA-Hyg + NatMX	This study
KCY36	Oak	YPS1000 MATα ΔHO::MFA-Hyg + KanMX	This study
KCY37*	Oak	YPS1000 MATa ΔHO::MFA-Hyg + KanMX	This study
KCY76	Oak	YPS1000 MATa ΔHO::MFA-Hyg + NatMX	This study
KCY78	Oak	YPS1000 MATα ΔHO::MFA-Hyg + NatMX	This study
KCY40*	Vineyard	KEH02580 MATa ΔHO::MFA-Hyg + NatMX	This study
KCY41	Vineyard	KEH02580 MATα ΔHO::MFA-Hyg + NatMX	This study
KCY83	Vineyard	KEH02580 MATa ΔHO::MFA-Hyg + KanMX	This study
KCY84	Vineyard	KEH02580 MATα ΔHO::MFA-Hyg + KanMX	This study
KCY64	Vineyard	M14 MATα ΔHO::MFA-Hyg + NatMX	This study
KCY65*	Vineyard	M14 MATa ΔHO::MFA-Hyg + NatMX	This study
KCY88	Vineyard	M14 MATa ΔHO::MFA-Hyg + KanMX	This study
KCY90	Vineyard	M14 MATα ΔHO::MFA-Hyg + KanMX	This study
KCY3041	Cross 1	KCY30 x KCY41	This study
KCY3140	Cross 1	KCY31 x KCY40	This study
KCY7083	Cross 1	KCY70 x KCY83	This study
KCY7184	Cross 1	KCY71x KCY84	This study
KCY3665	Cross 2	KCY36 x KCY65	This study
KCY3764	Cross 2	KCY37 x KCY64	This study
KCY7690	Cross 2	KCY79 x KCY90	This study
KCY7888	Cross 2	KCY78 x KCY88	This study
SSU1_Oak	Hemizygous cross	KEH02580 MATa HO::KanMX, SSU1::HERP1.1 x YPS163 MATα HO::NatMX	This study
SSU1_Vin	Hemizygous cross	YPS163 MATα HO::NatMX, SSU1::HERP1.1 x KEH0280 MATa HO::KanMX	This study
YPS163 + pJH1_YDR050C_SSU1	Oak	Wild-type + NatMX vector	This study
YPS163 + pJH1_YDR050C_empty	Oak	Wild-type + NatMX vector	This study
YPS1000 + pJH1_YDR050C_SSU1	Oak	Wild-type + NatMX vector	This study
YPS1000 + pJH1_YDR050C_empty	Oak	Wild-type + NatMX vector	This study
KEH02580 + pJH1_YDR050C_SSU1	Vineyard	Wild-type + NatMX vector	This study
KEH02580 + pJH1_YDR050C_empty	Vineyard	Wild-type + NatMX vector	This study
M14 + pJH1_YDR050C_SSU1	Vineyard	Wild-type + NatMX vector
M14 + pJH1_YDR050C_empty	Vineyard	Wild-type + NatMX vector
* Denotes strains sequenced for parental genome analysis
