# Supplementary material for: Ecological and Genetic Barriers Differentiate Natural Populations of Saccharomyces cerevisiae
Source: Mol Biol Evol. 2015 May 6;32(9):2317–27. doi: 10.1093/molbev/msv112 (PMC4540968; doi:10.1093/molbev/msv112)
Supplement: Supplementary Data [file supp_msv112_SupplementaryTable2_Phenotyping.xlsx]

## Sheet: Sheet1
Table S2: Phenotypic growth scores
Strain	Population	Caffeine (10mM, 15mM)	CuSO4 (2.5mM, 5mM, 7.5mM)	SDS (0.02%, 0.04%)	CaCl (0.6M, 0.75M)	LiCl (30mM, 50mM, 75mM)	CdCl (0.6M, 0.75M)	Heat (43C)	Ethanol (7%, 8%, 9%)	CongoRed (0.1mg/mL, 0.2mg/mL, 0.3mg/mL, 0.5mg/ml)	LowGlucose (0.01%, 0.05%, 0.1%)	Acetate (7%, 8%, 9%)	TartaricAcid (2.5%, 3%, 3.5%, 4%)	MalicAcid (2.5%, 3%, 3.5%, 4%)	GrapeJuice*
KEH00088	Oak	12	4.5	15	6.5	7.5	30	6.5	24	35.5	23	16	21.3333	7	0.003
KEH01135	Oak	11	5.5	15	8.5	4	12	8.5	24.5	37.5	24	16	20	7.5	0.077
KEH00411	Oak	13	5	17	6.5	5.5	6	9.5	22	37	22.5	15	17.3333	7	0.032
KEH03066	Oak	19.5	5.5	15	5	4	15	10	25	40	19.5	16	15.3333	8.5	0.046
KEH00729	Oak	17	4	13.5	5	3	11	10	25	39	24.5	14	14.6667	7	0.091
YPS163	Oak	19	4.5	15	6	10.5	12.5	10	25.5	38	23	18	18.6667	7.5	-0.007
YPS128	Oak	NA	NA	NA	NA	NA	NA	NA	NA	NA	NA	NA	20.3333	8	0.059
YPS606	Oak	14	4.5	18	8	11	12.5	10	26.5	40	23.5	16	18.6667	8	-0.029
DY8	Oak	17.5	5	11.5	6	1	27.5	10	25	40	18	16	22.6667	7.5	0.055
DY9	Oak	19.5	5.5	17	12.5	2.5	18.5	10	26.5	39	20.5	17	16	7	0.007
YPS1000	Oak	19	4.5	12.5	4	20	14.5	10	24	37.5	23	16	16.3333	6.5	0.068
YPS1009	Oak	NA	NA	NA	NA	NA	NA	NA	NA	NA	NA	NA	8.66667	8	0.013
M22	Vineyard	NA	28	5	NA	8	18	4.5	5.5	10.5	22	8	34.3333	7.5	18.318
M14	Vineyard	NA	19	6.5	NA	10.5	14.5	4	5	16.5	21.5	13	34.3333	8	18.94
RM11-1a	Vineyard	NA	21	9	NA	12.5	19	4.5	4.5	16	21.5	9	NA	NA	NA
I14	Vineyard	NA	29.5	17	NA	30	25.5	6.5	10	8.5	29	12	NA	NA	NA
KEH02884	Vineyard	17.5	2.5	6.5	5.5	23	30	6.5	20.5	33.5	15.5	4	31.3333	8	0.01
KEH02809	Vineyard	13.5	24.5	8	4	22.5	23.5	6.5	14	1.5	11.5	3	32.3333	7.5	24.65
KEH00415	Vineyard	19	22	12.5	7.5	30	15.5	8.5	16.5	2	13	9	31.3333	8	21.864
KEH02575	Vineyard	13.5	12.5	10	5	29.5	27.5	8.5	17.5	25.5	15	7	34.3333	6.5	0.021
KEH02580	Vineyard	9.5	27.5	10	3	29.5	27.5	4.5	15.5	5.5	16.5	10	32	7.5	25.858
KEH01876	Vineyard	13	15.5	12.5	11.5	25	26	4	14	1	14	9	31.6667	7.5	25.26
KEH02583	Vineyard	16	29.5	12.5	7.5	17	20.5	9	12	1	13.5	6	32.6667	7	21.659
B1	Vineyard	NA	NA	NA	NA	NA	NA	NA	NA	NA	NA	NA	31.3333	7.5	NA
M8	Vineyard	NA	NA	NA	NA	NA	NA	NA	NA	NA	NA	NA	35	7.5	18.359
M12	Vineyard	NA	NA	NA	NA	NA	NA	NA	NA	NA	NA	NA	31.6667	8	NA
M13	Vineyard	NA	NA	NA	NA	NA	NA	NA	NA	NA	NA	NA	33.3333	8.5	NA
M1	Vineyard	NA	NA	NA	NA	NA	NA	NA	NA	NA	NA	NA	34.3333	7.5	18.318
M32	Vineyard	NA	NA	NA	NA	NA	NA	NA	NA	NA	NA	NA	33.6667	7.5	NA
M34	Vineyard	NA	NA	NA	NA	NA	NA	NA	NA	NA	NA	NA	32.6667	8	0.047
M9	Vineyard	NA	NA	NA	NA	NA	NA	NA	NA	NA	NA	NA	32.6667	7.5	NA
* Grape juice is the only stress performed in liquid culture; growth score instead indicates change in OD over 45 hours
