# Supplementary material for: Ecological and Genetic Barriers Differentiate Natural Populations of Saccharomyces cerevisiae
Source: Mol Biol Evol. 2015 May 6;32(9):2317–27. doi: 10.1093/molbev/msv112 (PMC4540968; doi:10.1093/molbev/msv112)
Supplement: Supplementary Data [file supp_msv112_SupplementaryTable3_ControlComparisons.xlsx]

## Sheet: Sheet1
Table S3: Comparison of QTL results using different control pools
Found in both but insignificant in 1
Only found in 1 analysis
			Pre-selection Pool Control			SCD or YPD Control*
Cross	Stress	Chromosome	Position	90% Credible Interval	Max LOD	Position	90% Credible Interval	Max LOD
1	Grape juice	8	68900	62300 - 88900	252.67	39459	35500-96400	299.84
1	Grape juice	16	383100	316000 - 441500	299.78	376602	291100-462600	299.8
2	Grape juice	2	139100	97300 - 176500	22.22	147136	82600-163200	28.86
2	Grape juice	2	406900	379300 - 449200	24.68	459395	383000-477600	30.45
2	Grape juice	3	314200	273400 - 313700	12.56	306696	11900-312900	9.81
2	Grape juice	4	486500	475200 - 601100	44.96	584561	568900-634000	65.39
2	Grape juice	4	1445200	1411500 - 1473800	19.05	1425556	771100-1417000	19.17
2	Grape juice	5	294300	269200 - 310600	21.04	298389	284900-318300	22.36
2	Grape juice	7	817500	730200 - 827100	299.72	801200	689400-847200	299.79
2	Grape juice	8	92300	69600 - 103800	38.76	116039	93200-120900	50.66
2	Grape juice	9	438500	397200 - 437500	11.88	438500	39700-436800	7.94
2	Grape juice	10	674605	576300-719500	6.45	620055	596400-691800	13.31
2	Grape juice	11	562500	543500 - 577300	50.24	567844	546100-576900	60.14
2	Grape juice	12	182200	96900 - 188400	27.93	178472	150200-186000	39
2	Grape juice	12				444394	419500-470000	34.73
2	Grape juice	12	873100	670900 - 887200	28.2	880922	840400-901200	24.68
2	Grape juice	13	285200	265000 - 300400	18.96	305992	281300-315700	54.12
2	Grape juice	13	797000	782500 - 844400	20.09	791528	759800-810200	21.47
2	Grape juice	14	487600	482600 - 507200	100.99	487663	481500-505700	127.38
2	Grape juice	15	132000	107700 - 155400	15.61	183880	165400-201400	34.35
2	Grape juice	15	527396	489100-547600	9.99	438050	398600-477900	28.01
2	Grape juice	15	854350	831900-887900	18.48	866692	826600-899900	24.53
2	Grape juice	16	429000	419100 - 442800	29.32	500605	445800-606300	11.33
1	Congo red	1	58400	4700 - 67600	12.7	58116	7100-67700	12.37
1	Congo red	2	277900	264100 - 287500	33.57	277886	263400-286200	43.12
1	Congo red	3	240400	233300 - 245300	92.73	240711	232500-246600	83.37
1	Congo red	4	587300	581600 - 592300	218.05	587310	581000-593400	198.62
1	Congo red	4	936100	928300 - 945900	73.41	938048	923200-950000	44.73
1	Congo red	5	78800	74500 - 83000	93.67	75608	71400-80300	94.72
1	Congo red	5	312000	303000 - 320500	42.67	311788	183300-319600	23.67
1	Congo red	7	228700	217100 - 240100	57.24	223939	217600-239600	90.62
1	Congo red	8	313600	271400 - 319800	22.29	296929	272700-322100	10.9
1	Congo red	8	543299	529300-553400	7.63	520446	505500-553400	16.9
1	Congo red	9	79299	63100-283000	9.3	112090	78700-128900	13.2
1	Congo red	10	262400	222600 - 268500	299.61	200499	198600-273700	299.63
1	Congo red	11	47800	42400 - 53700	120.81	47867	43800-52900	115.16
1	Congo red	11	602800	582800 - 611800	34.27	602661	575700-610400	34.46
1	Congo red	11	179700	164300 - 191700	38.33	182394	172200-209201	38.06
1	Congo red	12	587900	575200 - 598900	65.84	589412	578100-601200	34.66
1	Congo red	12	789600	775900 - 801100	34.98	788749	763600-800600	31.18
1	Congo red	12	168300	154900 - 180600	82.32	158669	152400-179500	96.61
1	Congo red	13	585400	575600 - 594800	126.6	591107	570800-597100	164.03
1	Congo red	14	157700	133500 - 188900	36.41	186301	172900-220900	45.96
1	Congo red	14	675100	667600 - 684200	74.33	674385	664000-685800	64.38
1	Congo red	15	267100	251400 - 732900	26.64	238758	208800-273000	14.13
1	Congo red	15	725900	713400 - 732900	49.56	728119	715900-735200	37.19
1	Congo red	15	507000	500100 - 518600	26	507711	500000-516600	43.44
1	Congo red	16	536000	529500 - 563500	178.71	560998	548100-578000	195.47
2	Congo red	2	290400	284200 - 301800	84.65	290960	285900-298700	91.32
2	Congo red	3	244400	239600 - 248800	135.78	244799	241100-249100	128.29
2	Congo red	4	1183300	1179700 - 1193700	131.9	1183133	1178300-1193600	196.01
2	Congo red	4	84800	56500 - 102300	11.36	83090	49900-115000	14.46
2	Congo red	4	592900	582800 - 600700	56.24	594651	583500-600200	82.23
2	Congo red	4	1463000	1449300-1479600	14.82	1468918	1453300-1487400	18.83
2	Congo red	5	80000	75300 - 83600	103.38	81019	77500-85100	111.84
2	Congo red	7	222000	209200 - 228700	30.69	216165	204000-224200	51.91
2	Congo red	7				792869	770400-799300	80.38
2	Congo red	8	500474	83000-544900	10.1	495105	456800-540900	10.79
2	Congo red	9	71100	66500 - 76300	110.81	69532	65400-76200	110.12
2	Congo red	10	245500	240700 - 249500	150.37	245591	240400-251000	132.58
2	Congo red	11	54700	50700 - 58500	251.18	54808	50700-58500	234.33
2	Congo red	11	232500	222400 - 242000	32.74	235181	223800-246300	24.61
2	Congo red	11	490700	483900 - 497600	85.38	494288	488100-499900	98.79
2	Congo red	12	583700	577100 - 591500	96.25	588133	580700-596300	93.24
2	Congo red	12	968100	929400 - 982300	22.42	972825	922800-991600	18.65
2	Congo red	13	179200	154400 - 194300	43.11	213598	196100-231300	70.73
2	Congo red	13	624600	612100 - 640400	85.75	606278	599300-631800	102.02
2	Congo red	14	349300	328100 - 360600	92.28	302561	288800-325200	152.75
2	Congo red	15	1045500	1024800 - 1060200	11.17	1051579	1032900-1069600	6.96
2	Congo red	15	172800	145000 - 190000	21.45	183344	172600-189800	51.47
2	Congo red	15	518500	508700 - 524200	59.39	514885	508000-523300	94.35
2	Congo red	16	492600	453800 - 520200	58.53	530006	520000-550600	54.5
* YPD was used as control for cross 1 grape juice, SCD was used as control for all other analyses
