# Supplementary material for: Ecological and Genetic Barriers Differentiate Natural Populations of Saccharomyces cerevisiae
Source: Mol Biol Evol. 2015 May 6;32(9):2317–27. doi: 10.1093/molbev/msv112 (PMC4540968; doi:10.1093/molbev/msv112)
Supplement: Supplementary Data [file supp_msv112_SupplementaryTable4_QTLs.xlsx]

## Sheet: Sheet1
Table S4: QTL identified in bulk segregant analysis.
Cross	Stress	Chromosome	Position	90% Credible Interval	Max LOD	Allele frequency change between bulks	Beneficial allele	Chemical genomics hits
1	Grape juice	8	68900	62300 - 88900	252.67	0.32	Vineyard
1	Grape juice	16	383100	316000 - 441500	299.78	0.37	Vineyard	SSU1
2	Grape juice	2	139100	97300 - 176500	22.22	0.11	Vineyard
2	Grape juice	2	406900	379300 - 449200	24.68	0.12	Vineyard	YBR090C, RXT2
2	Grape juice	3	314200	273400 - 313700	12.56	0.1	Vineyard	YCR099C
2	Grape juice	4	486500	475200 - 601100	44.96	0.12	Vineyard	EHD3
2	Grape juice	4	1445200	1411500 - 1473800	19.05	0.11	Vineyard	LPP1
2	Grape juice	5	294300	269200 - 310600	21.04	0.12	Vineyard	ALD5
2	Grape juice	7	817500	730200 - 827100	299.72	0.39	Vineyard	CHO2
2	Grape juice	8	92300	69600 - 103800	38.76	0.14	Oak
2	Grape juice	9	438500	397200 - 437500	11.88	0.11	Vineyard
2	Grape juice	11	562500	543500 - 577300	50.24	0.16	Vineyard
2	Grape juice	12	182200	96900 - 188400	27.93	0.12	Vineyard	YEH1, YEH2
2	Grape juice	12	873100	670900 - 887200	28.2	0.11	Vineyard
2	Grape juice	13	285200	265000 - 300400	18.96	0.11	Oak
2	Grape juice	13	797000	782500 - 844400	20.09	0.11	Oak	DSK2
2	Grape juice	14	487600	482600 - 507200	100.99	0.2	Oak	MKS1
2	Grape juice	15	132000	107700 - 155400	15.61	0.11	Vineyard	MSB4
2	Grape juice	15	854350	831900-887900	18.48	0.11	Vineyard	YOR302W
2	Grape juice	16	429000	419100 - 442800	29.32	0.15	Vineyard
1	Congo red	1	58400	4700 - 67600	12.7	0.08	Oak
1	Congo red	2	277900	264100 - 287500	33.57	0.12	Vineyard
1	Congo red	3	240400	233300 - 245300	92.73	0.22	Vineyard
1	Congo red	4	587300	581600 - 592300	218.05	0.29	Vineyard
1	Congo red	4	936100	928300 - 945900	73.41	0.18	Vineyard
1	Congo red	5	78800	74500 - 83000	93.67	0.24	Oak
1	Congo red	5	312000	303000 - 320500	42.67	0.15	Oak
1	Congo red	7	228700	217100 - 240100	57.24	0.16	Vineyard
1	Congo red	8	313600	271400 - 319800	22.29	0.1	Oak
1	Congo red	10	262400	222600 - 268500	299.61	0.37	Oak
1	Congo red	11	47800	42400 - 53700	120.81	0.23	Oak
1	Congo red	11	602800	582800 - 611800	34.27	0.13	Oak
1	Congo red	11	179700	164300 - 191700	38.33	0.13	Vineyard
1	Congo red	12	587900	575200 - 598900	65.84	0.17	Oak
1	Congo red	12	789600	775900 - 801100	34.98	0.13	Oak
1	Congo red	12	168300	154900 - 180600	82.32	0.19	Vineyard
1	Congo red	13	585400	575600 - 594800	126.6	0.24	Oak
1	Congo red	14	157700	133500 - 188900	36.41	0.12	Oak
1	Congo red	14	675100	667600 - 684200	74.33	0.19	Vineyard
1	Congo red	15	267100	251400 - 732900	26.64	0.11	Oak
1	Congo red	15	725900	713400 - 732900	49.56	0.16	Oak
1	Congo red	15	507000	500100 - 518600	26	0.13	Vineyard
1	Congo red	16	536000	529500 - 563500	178.71	0.26	Vineyard
2	Congo red	2	290400	284200 - 301800	84.65	0.21	Vineyard
2	Congo red	3	244400	239600 - 248800	135.78	0.27	Vineyard
2	Congo red	4	1183300	1179700 - 1193700	131.9	0.26	Oak
2	Congo red	4	84800	56500 - 102300	11.36	0.08	Vineyard
2	Congo red	4	592900	582800 - 600700	56.24	0.16	Vineyard
2	Congo red	4	1463000	1449300-1479600	14.82	0.11	Oak
2	Congo red	5	80000	75300 - 83600	103.38	0.26	Oak
2	Congo red	7	222000	209200 - 228700	30.69	0.14	Vineyard
2	Congo red	9	71100	66500 - 76300	110.81	0.26	Oak
2	Congo red	10	245500	240700 - 249500	150.37	0.28	Oak
2	Congo red	11	54700	50700 - 58500	251.18	0.35	Oak
2	Congo red	11	232500	222400 - 242000	32.74	0.14	Vineyard
2	Congo red	11	490700	483900 - 497600	85.38	0.22	Vineyard
2	Congo red	12	853700	577100 - 591500	96.25	0.23	Oak
2	Congo red	12	968100	929400 - 982300	22.42	0.1	Vineyard
2	Congo red	13	179200	154400 - 194300	43.11	0.14	Oak
2	Congo red	13	624600	612100 - 640400	85.75	0.18	Oak
2	Congo red	14	349300	328100 - 360600	92.28	0.2	Oak
2	Congo red	15	1045500	1024800 - 1060200	11.17	0.1	Oak
2	Congo red	15	172800	145000 - 190000	21.45	0.11	Vineyard
2	Congo red	15	518500	508700 - 524200	59.39	0.19	Vineyard
2	Congo red	16	492600	453800 - 520200	58.53	0.15	Vineyard
